# Supplementary material for: Baseline blood count levels increase odds of cytopenia among CML patients in Kenya: a case control study
Source: BMC Cancer. 2022 Feb 1;22:128. doi: 10.1186/s12885-021-09162-z (PMC8805406; doi:10.1186/s12885-021-09162-z)
Supplement: Supplementary file 1 — Additional file 1. [file 12885_2021_9162_MOESM1_ESM.xlsx]

## Sheet: CMC_PROFORMA_updated_results
																																													CONTROLS
study number	date	type	dob	age	gender	marital status	residence	occupation	educaction	type of cytopenia	type of monocytopenia	monocytopenia grade	type of bicytopenia	bicytopenia grade	pancytopenia grade	spleen size	B symptoms present at daignosis	Time duration to diagnosis	Time from imatinib initiation to development of cytopenia	neutrophils at baseline (x10 9)	neutrophils at 12 months (10 9)	neutrophils at 24 months (x 10 9	neutrophils at 36 months (x109)	baseline basophils (x109)	basophils at 12 months (x 109)	basophils at 24 months (x 109)	basophils at 36 months (x109)	baseline rbc (x1012)	rbd at 12 months (x 10 12)	rbc at 24 months (x1012)	rbc at 36 months (x1012)	hb baseline	hb at 12 months (g/dL)	hb at 24 months (g / dL)	hb at 36 months (g/dL)	baseline platelets (x 109)	platelets at 12 months (x109)	platelets at 24 months (x 109)	platelets at 36 months (x 109)	blasts baseline	blasts at 12 months	blasts 24 months	Blasts at 36 months	baseline neutrophils x 10 9	baseline basophils (x 109)	baseline rbc (x 1012)	baseline hb (g/dL)	baseline platelets (x 109)	baseline blasts
7	May 23 2018	cases	Jan 27 1978	33	female	single	Nakuru	employed	tertiary	mocytopenia	anaemia	3				11 - 20cm	yes	late	3 months	195	80	2000	2500	9.71	0	40	40	3.67	2.68	3.96	4.53	7.31	15	126	138	1297	431	114	167	30
8	May 23 2018	cases	Aug 12 1986	29	male	married	Nairobi	employed	tertiary	monocytopenia	anaemia	3				11 - 20cm	yes	late	3 months	223	1.84	3.16	4.22	7.2	0	0.01	0.01	2.48	4.51	4.07	2.88	7.5	14	12.9	8.2	616	168	833	201	1
9	May 24 2018	cases	Jul 26 1977	36	male	married	Kitale	employed	tertiary	monocytopenia	anaemia	3				11 - 20cm	yes	late	3 months	121.58	140.29	4.6	1.08	7.37	5.52	0.082	1	2.53	4.11	4.59	3.71	7.1	11.2	14.7	10.6	160	90	86	52	3
10	May 30 2018	control	Dec 20 1973	35	male	married	Nairobi	employed	tertiary	none						11 - 20cm	no	early																										6.1	0.19	6.13	15.7	436
11	May 30 2018	cases	Jan 01 1969	37	male	married	Nairobi	self emploved	tertiary	monocytopenia	anaemia	2				11 - 20cm	yes	late	3 months	45	1.69	2.8	2.06	9	1.22	0.11	0.07	2.41	4.64	4.51	4.4	8.5	14.4	14.1	13.8	444	190	236	211
12	May 30 2018	cases	Sep 20 1961	51	female	married	Garissa	unemployed	secondary school	monocytopenia	anaemia	2				normal	yes	early	3 months	1.03	2.37	1.7	1.34	0.31	0.06	0.02	0.02	2.91	4.22	4.19	4.4	9.76	13.2	12.4	12.5	661	213	215	230
13	May 30 2018	cases	May 10 1962	47	female	married	Nairobi	unemployed	secondary school	bicytopenia			neutropenia, thrombocytopenia	1 & 3		11 - 20cm	yes	late	3 months	1.64	1.25	1.65	1.95	0.063	0.025	0.033	0.39	3.83	3.86	4.61	4.35	12.4	121	134	133	104	111	104	139
14	May 30 2018	control	Dec 07 1985	21	male	single	Nairobi	student	tertiary	none						normal	yes	early																										1.1	0.04	3.79	12.8	22.9
15	May 30 2018	control	Jan 01 1958	50	female	married	Othaya	self emploved	secondary school	none						normal	yes	early																										1.4	0	3.16	12.2	897
16	May 30 2018	control	Mar 10 1983	32	male	married	Bomet	employed	tertiary	none						11 - 20cm	yes	early																										16	0.1	2.82	10.8	121
17	May 30 2018	control	Jan 01 1959	47	female	married	Kiserian	self emploved	tertiary	none						> 20	yes	late																										23	1	3.28	10.3	411
18	May 30 2018	cases	Dec 12 1961	45	female	married	Nairobi	self emploved	tertiary	monocytopenia	thrombocytopenia	1				normal	yes	late	3-6 months	19	1.58	3.95	20.6	8	0.067	0.129	0.148	3.21	3.21	4.39	4.46	13.2	9.81	12.6	12.4	134	156	253	437
19	Jun 03 2018	cases	Aug 04 1986	22	female	married	Nairobi	unemployed	tertiary	monocytopenia	anaemia	4				11 - 20cm	yes	early	3 months	0.948	1.88	1.57	2.16	0.061	0.079	0.074	0.077	4.9	3.86	3.77	3.45	12.7	12.6	13.4	12.3	241	262	215	215
20	Jun 03 2018	control	Aug 08 1973	37	female	married	Makueni	self emploved	secondary school	none						11 - 20cm	yes	early																										49	5.99	3.44	9.44	266
21	Jun 03 2018	cases	Mar 14 1965	50	female	married	Nairobi	employed	secondary school	bicytopenia			anemia, thrombocytopenia	2 & 1		11 - 20cm	yes	late	3 months	62.6	36.68	1.64	2.33	20.1	0.24	0.02	0.01	2.99	4.03	3.55	3.33	8.56	10.9	11.8	11.1	138	175	140	139
22	Jun 03 2018	control	Apr 07 1967	48	male	married	Nairobi	employed	tertiary	none						11 - 20cm	yes	early																										54	5.09	4.85	14	220
23	Jun 03 2018	control	Oct 08 1981	27	male	married	Eldoret	employed	tertiary	none						11 - 20cm	yes	late																										176	0	2.97	9.24	464
24	Jun 04 2018	control	May 25 1950	65	male	married	Mombasa	employed	tertiary	none						11 - 20cm	yes	late																										104	0.046	4.91	13.3	267
25	Jun 04 2018	control	May 06 1958	57	female	married	Nairobi	employed	secondary school	none						11 - 20cm	yes	late																										8.2	21.18	4.26	11.97	262
26	Jun 15 2018	control	Nov 23 1984	27	female	married	Kayole	unemployed	secondary school	none						> 20	no	early																										65.6	0.4	4.04	12.1	116
27	Jun 15 2018	control	Jan 01 1992	17	male	single	Muranga	unemployed	secondary school	none						normal	no	early																										74.5	0.05	5.62	13.1	129
28	Jun 15 2018	cases	Jan 01 1964	49	female	married	Garissa	unemployed	primary school	monocytopenia	anaemia	3				11 - 20cm	no	late	3-6 months	98.23	1.42	1.85	1.01	2	0.01	0.03	0.01	2.6	3.64	3.28	3.29	7.4	11.2	10.2	10.1	505	191	165	169	49.11
29	Jun 15 2018	control	Jan 01 1943	69	female	married	Nairobi	unemployed	tertiary	none						normal	yes	early																										7.34	1.34	4.06	8.8	341
30	Jun 15 2018	control	Jan 01 1957	57	female	married	Mombasa	unemployed	secondary school	none						normal	no	early																										132.4	0.29	4.34	8.7	395
31	Jun 15 2018	cases	Jan 05 1972	40	male	single	Nyeri	employed	tertiary	pancytopenia					4,3,3	> 20	yes	late	3-6 months	27.2	0.74			9.99	3.41			2.68	2.51			9.39	7.85			816	38.2
32	Jun 15 2018	control	Oct 25 1976	33	female	married	Nyeri	self emploved	secondary school	none						11 - 20cm	yes	late																										12..5	0.9	3.78	10.2	343
33	Jun 15 2018	cases	Jul 08 1962	48	female	married	Nairobi	employed	tertiary	monocytopenia	anaemia	2				11 - 20cm	yes	late	6 months	121.75	0.61	2.23	1.56	2.1	0	0.06	0.04	3.53	5.15	5.13	5.43	8.9	13.2	13.8	13.4	245	265	252	228	14.69
34	Jun 15 2018	control	Jan 01 1960	51	female	married	Nairobi	employed	secondary school	none						11 - 20cm	yes	early																										32.1	0	3.66	104	225
35	Jun 15 2018	cases	Feb 22 1978	32	female	single	Nyeri	employed	tertiary	monocytopenia	anaemia	2				> 20	yes	late	3-6 months	7.72	0.97	1.45	2.8	0.54	0.01	0.04	0.07	4.6	4.87	3.81	4.51	10.1	12.7	12.6	13.1	517	69.9	152	183
36	Jun 15 2018	control	Jan 01 1985	28	female	single	Nairobi	unemployed	tertiary	none						normal	yes	early																										16	0.05	4.71	10.3	282
37	Jun 19 2018	cases	May 15 1979	31	male	single	Nairobi	employed	tertiary	monocytopenia	thrombocytopenia	2				normal	no	early	3 months	1.3	3.9	2.3	1.27	0.2	0.4	0	0	4.98	4.51	3.91	4.42	14.1	13.4	11	14.1	106	112	139	171
38	Jun 19 2018	control	Jan 01 1950	62	male	married	Nakuru	self emploved	primary school	none						11 - 20cm	yes	late																										12.65	1	3.15		400
39	Jun 19 2018	control	Jan 01 1971	40	female	married	Nairobi	unemployed	secondary school	none						11 - 20cm	yes	late																										21	0.12	4.3	12.3	155
40	Jun 19 2018	cases	Jan 01 1970	43	female	married	Nairobi	employed	tertiary	bicytopenia			anemia, neutropenia	3 &2		11 - 20cm	yes	late	3-6 months	2.13	0.79	1.9	55.1	0.17	0.01	0.04	2.54	2.88	3.93	4.09	4.27	7.86	12.1	12.6	11.8	398	391	210	707
41	Jun 19 2018	control	Mar 10 1969	45	male	married	Nairobi	employed	tertiary	none						normal	yes	early																										12.3	0.02	3.83	11.3	272
42	Jun 19 2018	cases	Dec 22 1962	53	male	married	Mtwapa	employed	tertiary	monocytopenia	anaemia	2				normal	yes	early	3-6 months	1.2	1.3	1.2	1.8	0.03	0.05	0.04	0.05	3.98	4.09	4.21	4.05	11.8	13.8	12.2	12.1	266	239	179	242	1
43	Jun 19 2018	control	Dec 19 1984	23	male	single	Nairobi	student	tertiary	none						11 - 20cm	yes	late																										35.2	0.07	4.47	9.14	546
44	Jun 19 2018	control	Jan 01 1967	40	male	married	Embu	self emploved	secondary school	none						11 - 20cm	yes	late																										15.3	1	2.96	13.8	237
45	Jun 19 2018	control	Feb 25 1972	41	male	married	Nairobi	employed	tertiary	none						normal	yes	early																										22.6	0.43	3.75	12.1	364	7
46	Jun 19 2018	control	Oct 05 1977	37	male	single	Nairobi	self emploved	tertiary	none						11 - 20cm	yes	late																										195	2.2	4.03	12.3	268
47	Jun 21 2018	control	Aug 31 1972	34	male	married	Nairobi	employed	tertiary	none						11 - 20cm	yes	late																										67.3	1.6	3.68	10	410
48	Jun 25 2018	cases	Mar 01 1965	44	male	married	Nairobi	employed	tertiary	monocytopenia	anaemia	3				normal	no	early	3-6 months	0.92	1.5	1.86	1.89	0.02	0.1	0.07	0.07	4.16	4.42	4.86	4.34	12.9	13.8	15.1	14.1	193	185	180	152
49	Jun 25 2018	control	Jan 01 1954	61	female	married	Meru	self emploved	secondary school	none						normal	no	early																										7	0.1	3.58	10.7	290
50	Jun 28 2018	control	Oct 12 1983	30	male	married	Mombasa	employed	tertiary	none						11 - 20cm	yes	late																										32.15	0.57	3.06	9.7	613
51	Jun 28 2018	control	Jun 15 1990	23	female	single	Nairobi	employed	tertiary	none						11 - 20cm	yes	late																										267.4	7.92	5.62	8.03	423
52	Jun 28 2018	control	Mar 10 1972	39	male	married	Nairobi	self emploved	secondary school	none						11 - 20cm	yes	late																										12	0.05	4.32	115	259
53	Jun 28 2018	control	Jan 01 1945	62	female	married	Thika	self emploved	secondary school	none						11 - 20cm	yes	late																											1	3.51	116	340
54	Jun 28 2018	cases	May 15 1955	59	female	married	Kisii	self emploved	secondary school	monocytopenia	anaemia	1				normal	no	early	3-6 months	16.39	1.8	1.55	1.87	2.7	0.02	0.02	0.02	4.07	4.98	3.86	4.07	11.9	13.6	11.8	11.8	719	177	207	213
56	Jun 28 2018	control	Dec 21 1971	42	male	married	Embu	employed	tertiary	none						11 - 20cm	yes	late																										18.9	0	5.2	14.2	299
57	Jun 28 2018	cases	Nov 02 1953	58	male	married	Kisii	retired	tertiary	monocytopenia	anaemia	1				11 - 20cm	yes	late	3-6 months	32.03	1.4	1.65	1.8	0.6	0.02	0.1	0.03	4.04	3.81	4.11	3.9	13.5	14.2	14.1	12.9	178	148	220	219
58	Jun 28 2018	control	Apr 15 1980	32	female	married	Marigat	self emploved	secondary school	none						11 - 20cm	yes	late																										46.3	0	3.82	11.9	224
59	Jul 05 2018	control	Oct 20 1953	61	male	married	Nairobi	self emploved	secondary school	none						normal	no	early																										29.45	3	3.51	10.8	673
60	Jul 05 2018	control	Jan 01 1968	38	male	married	Nairobi	employed	tertiary	none						normal	no	early																										3.5	0.08	3.7	11.5	231
61	Jul 05 2018	control	Mar 31 1968	47	male	married	Kitengela	employed	tertiary	none						11 - 20cm	yes	late																										22.4	13.4	3.17	10.9	370	1
62	Jul 06 2018	cases	Aug 10 1974	41	male	married	Naivasha	employed	tertiary	monocytopenia	anaemia	2				11 - 20cm	yes	late	3-6 months	267.67	1.6	1.3	0.9	11.63	0.05	0.04	0.3	2.9	4.98	4.35	4.75	8.6	16.2	12.3	13.4	653	168	105	116	20
63	Jul 06 2018	control	Jan 01 1961	51	male	married	Kabarnet	self emploved	secondary school	none						11 - 20cm	yes	late																										4.5	0.07	4.43	13	288
65	Jul 06 2018	control	Jan 01 1955	56	male	single	Muranga	self emploved	primary school	none						11 - 20cm	yes	late																										36.4	0	2.76	13.5	155	12
69	Jul 06 2018	control	Jan 01 1950	65	male	married	Nairobi	employed	secondary school	none						11 - 20cm	yes	late																										5.89	0.04	2.96	9.8	268
70	Jul 06 2018	control	Oct 15 1989	22	male	single	Eldoret	student	tertiary	none						11 - 20cm	yes	late																										67.4	0.91	3.63	10.8	418
71	Jul 09 2018	control	Jan 01 1976	38	male	married	Makurweini	self emploved	secondary school	none						11 - 20cm	yes	late																										12.54	0.1	4.97	12.4	458
72	Jul 09 2018	cases	May 25 1964	46	male	married	Eldoret	self emploved	primary school	monocytopenia	anaemia	2				11 - 20cm	no	early	3-6 months	1.35	1.46	2.17	2.4	0.02	0.02	0.02	0.04	5.22	5.43	5.6	5.19	13.3	14.8	15.5	13.5	291	250	263	227
73	Jul 09 2018	control	Mar 10 1950	64	male	married	Nyahururu	self emploved	primary school	none						11 - 20cm	no	early																										6.5	0.04	4.66	14.5	262
7	Jul 09 2018	control	Jun 27 1972	39	male	married	Nairobi	employed	tertiary	none						normal	no	early																										7.32	0.04	4.24	5.7	424
75	Jul 09 2018	control	Dec 19 1987	26	male	married	Karatina	employed	secondary school	none						11 - 20cm	no	early																										5.33	0.04	4.63	12.6	638
76	Jul 09 2018	control	Jan 01 1967	47	male	married	Nyandarua	self emploved	secondary school	none						11 - 20cm	no	early																										3.42	0.02	4.96	9.8	327
77	Jul 09 2018	control	Oct 02 1979	36	male	married	Nairobi	self emploved	secondary school	none						> 20	yes	late																										4.56	1	5.85	17.3	280
78	Jul 09 2018	control	Jan 01 1955	60	male	married	Nairobi	employed	secondary school	none						11 - 20cm	yes	late																										54.32	0.1	7.27	12.2	265
55	Jun 28 2018	control	Jan 01 1988	27	male	single	Nairobi	unemployed	secondary school	none						normal	no	early	na																									2.3	1	2.56	8	264	1
64	Jul 06 2018	cases	Jun 26 1982	28	male	single	Kilifi	employed	secondary school	monocytopenia	thrombocytopenia	1				11 - 20cm	no	early	3-6 months	2.41	1.31	1.55	1.13	0.05	0.03	0.02	0.01	4.68	3.86	4.16	4.47	10.8	11.6	12.6	12.5	132	91	99	148
66	Jul 06 2018	cases	Jan 01 1941	70	male	married	Nairobi	retired	tertiary	monocytopenia	anaemia	3				normal	no	early	3-6 months	0.88	0.66	0.35	1.66	0.05	0.05	0.12	0.27	3.52	4.14	3.9	4.1	12.1	13.1	13.9	14	186	150	113	114
67	Jul 06 2018	control	Nov 22 1969	41	male	single	Mumias	employed	tertiary	none						normal	no	early																										2.4	0	4.96	14.2	216
68	Jul 06 2018	control	Jan 01 1989	26	male	married	Mandera	self emploved	secondary school	none						11 - 20cm	yes	late																											985	3.19	9.6	670
79	Jul 09 2018	cases	Dec 10 1962	47	male	married	Bungoma	employed	secondary school	monocytopenia	thrombocytopenia	1				11 - 20cm	no	early	3-6 months	2.4	0.9	3.1	2.4	0.04	0.03	0.04	0	5.09	5.1	4.61	4.42	11.7	14.1	13.9	13.8	272	25	170	173
80	Jul 09 2018	cases	Jan 01 1949	62	female	married	Kisii	self emploved	secondary school	bicytopenia			neutropenia, thrombocytopenia	2 & 1		normal	yes	early	3 months	4.96	0.79	1.7	1.84	0.14	0.01	0.01	0.1	4.6	3.43	4.55	4.5	12	11.3	13.2	14.3	603	104	172	219
81	Jul 09 2018	cases	Dec 31 1950	64	female	married	Mwingi	self emploved	secondary school	monocytopenia	anaemia	3				11 - 20cm	no	early	3 months	268.28	0.4	3	2.22	75.52	0	0.05	0.05	2.18	4.06	3.4	4.65	6.9	11.8	13.1	13.5	321	99	179	223
82	Jul 09 2018	control	May 13 1960	54	female	married	Kisii	self emploved	secondary school	none						11 - 20cm	no	early																										32.1	0.04	3.92	12.7	158
83	Jul 09 2018	control	Jan 01 1966	49	female	divorced	Nairobi	employed	tertiary	none						11 - 20cm	no	early																										21.3	0	4.41	13.7	366	1
84	Jul 11 2018	control	Dec 13 1984	27	male	married	Nairobi	employed	secondary school	none						normal	no	early duration																										3.2	3	4.6	12.3	285
85	Jul 11 2018	control	Jan 21 1968	44	male	married	Mwea	employed	secondary school	none						11 - 20cm	yes	late																										13.5	3	3.4	9.3	155	2
86	Jul 11 2018	cases	Nov 23 1979	32	male	married	Rongo	unemployed	primary school	monocytopenia	anaemia	3				11 - 20cm	yes	late	> 6 months	385.41	2.83	1.3	2.15	14.21	0.06	0.04	0.04	2.73	5.69	5.69	1.88	7.6	12.4	16.3	9.3	168	183	98	553	2
87	Jul 11 2018	cases	Jan 15 1986	28	male	single	Muranga	self emploved	secondary school	monocytopenia	anaemia	3				11 - 20cm	yes	late	3-6 months	206.43	3.3	3.3	42.78	0	0.06	0.07	2.23	2.51	5.48	6.38	5.06	7	13.9	15.5	13.7	290	125	232	391	7
88	Jul 11 2018	control	May 25 1978	36	male	married	Webuye	employed	tertiary	none						11 - 20cm	yes	late																										268.7	31.84	4.1	8.8	318	5
89	Jul 11 2018	cases	Jan 10 1971	44	male	married	Mariakani	employed	tertiary	monocytopenia	anaemia	2				11 - 20cm	yes	late	3-6 months	1	1.8	1.4	1.6	0.02	0.03	0.03	0.03	4.11	3.94	4.57	4.48	12.3	13.6	13.2	13.3	217	166	226	226
90	Jul 11 2018	cases	Oct 02 1980	34	male	single	Eldoret	self emploved	secondary school	pancytopenia					2, 2, 2	11 - 20cm	yes	late	3 months	179.64	1.18	2.05	1.8	15.41	0.01	0.09	0.04	2.93	4.98	5.08	5.23	7.8	15.2	15.5	15.9	247	113	152	135
91	Jul 11 2018	cases	Mar 10 1961	47	male	married	Nairobi	employed	secondary school	monocytopenia	thrombocytopenia	1				11 - 20cm	yes	late	3 months	2.45	5.84	6.73	6.26	0.07	0.08	0.09	0.08	3.32	4.94	4.55	4.65	10.5	14.8	13.7	13.6	45.5	167	226	241
92	Jul 11 2018	control	Dec 25 1984	31	male	married	Kapsabet	self emploved	tertiary	none						11 - 20cm	yes	late																										36.78	0.05	4.36	11.9	205
93	Jul 11 2018	control	Jan 05 1978	36	male	married	Girai	self emploved	secondary school	none						11 - 20cm	yes	late																										58.5	0.26	3.61	11.4	718
94	Jul 11 2018	control	Jul 07 1973	40	male	married	Ruai	employed	secondary school	none						normal	no	early																										2.45	0.07	3.9	10.9	292
95	Jul 11 2018	control	Apr 24 1974	41	male	married	Nairobi	self emploved	secondary school	none						11 - 20cm	yes	late duration																										294.45	0	4.15	12	159
97	Jul 13 2018	control	Jan 01 1943	70	female	married	Mangu	self emploved	secondary school	none						11 - 20cm	yes	late																										1.34	0.06	4.1	12.3	299
98	Jul 13 2018	control	Jan 01 1976	38	female	married	Nakuru	unemployed	secondary school	none						11 - 20cm	yes	late																										4.5	0.06	5.56	11.5	402
99	Jul 13 2018	control	Jan 01 1966	47	female	single	Othaya	employed	tertiary	none						11 - 20cm	yes	late																										5.6	0.03	4.58	10.6	441
100	Jul 13 2018	cases	Jun 30 1970	44	female	single	Kapsabet	unemployed	primary school	monocytopenia	anaemia	2				11 - 20cm	no	early	3 months	1.05	1.29	1.14	1.2	0.11	0.04	0.04	0.03	4.3	4.06	3.91	4.13	13.3	13.3	13	13.7	202	222	233	205
101	Jul 13 2018	control	Sep 11 1958	56	female	married	Narok	self emploved	secondary school	none						11 - 20cm	no	late																										26.7	20.27	2.41	9.4	176
102	Jul 13 2018	control	Jul 01 1970	45	female	married	Limuru	self emploved	secondary school	none						11 - 20cm	yes	early																										109.34	21.87	2.01	8.4	235
103	Jul 13 2018	control	Jan 01 1953	61	female	married	Mwingi	self emploved	secondary school	none						11 - 20cm	no	early																										68.43	16.36	3.31	10.3	1461
104	Jul 13 2018	control	Jan 02 1958	53	female	married	Eldoret	self emploved	secondary school	none						11 - 20cm	yes	late																										32.5	0.02	3.35	9.3	343
105	Jul 13 2018	control	Sep 20 1962	51	female	divorced	Nakuru	self emploved	tertiary	none						normal	no	early																										21.3	0.6	4.76	15.3	217
107	Jul 16 2018	control	Mar 29 1962	54	female	single	Karatina	self emploved	secondary school	none						11 - 20cm	yes	late																										56.78	16.72	4.3	10.3	473
109	Jul 16 2018	control	Jul 25 1961	54	female	single	Thika	self emploved	primary school	none						11 - 20cm	yes	late																										4.5	0.1	2.99	9.1	175
110	Jul 16 2018	cases	Dec 22 1972	39	female	married	Eldoret	employed	tertiary	monocytopenia	anaemia	2				11 - 20cm	yes	late	3-6 months	1.9	0.78	1.44	1.69	0.2	0.03	0.05	0.05	2.66	3.26	3.82	3.73	7	10.77	13.2	12.49	510	63	222	210
111	Jul 17 2018	cases	Mar 23 1971	44	female	single	Nairobi	self emploved	secondary school	monocytopenia	anaemia	3				11 - 20cm	yes	late	3-6 months	296.72	3	3.6	3.28	7.65	0.04	0.03	0.03	2.61	3.21	2.53	2.44	7.3	9.3	7.9	7.5	216	157	182	187
112	Jul 17 2018	control	Aug 25 1982	33	female	married	Nyeri	self emploved	primary school	none						11 - 20cm	no	early																										68.9	6.68	3.79	10.7	933
114	Jul 17 2018	cases	Feb 15 1948	67	male	married	Kisii	unemployed	secondary school	monocytopenia	thrombocytopenia	1				11 - 20cm	yes	late	3 months	108.33	2.55	2.2	2.17	1.69	0.03	0.04	0.03	3.69	3.8	3.9	3.93	11.9	11.9	12.3	12.5	187	143	193	146	1.69
115	Jul 17 2018	control	Aug 06 1980	34	female	married	Baringo	employed	tertiary	none						11 - 20cm	yes	late																										5.6	8.53	4.53	12.59	436
116	Jul 17 2018	control	Apr 24 1984	27	female	married	Embu	employed	tertiary	none						11 - 20cm	yes	late																										98.56	0.12	3.57	10.5	543
117	Jul 17 2018	control	Sep 24 1983	32	female	married	Ruaraka	self emploved	secondary school	none						11 - 20cm	yes	late																										54.3	6.66	3.61	9.4	1055
118	Jul 17 2018	control	Jun 24 1960	55	female	married	Nairobi	employed	tertiary	none						11 - 20cm	yes	late																										25.6	14.75	3.15	9.5	316
119	Jul 17 2018	cases	Jan 01 1985	25	female	single	Eldoret	self emploved	secondary school	monocytopenia	anaemia	2				11 - 20cm	yes	late	3 months	1.37	45.4	1.2	2.2	0.03	1.11	0.04	0.04	4.7	3.54	3.72	4.17	10.9	4.82	11.9	11	169	701	79	186
120	Jul 17 2018	cases	Jul 29 1988	25	male	single	Bungoma	employed	tertiary	monocytopenia	anaemia	2				11 - 20cm	yes	late	3-6 months	1.74	1.41	1.36	1.49	0.06	0.05	0.05	0.03	4.19	3.45	3.71	3.91	12.1	11.3	11	10.5	187	190	183	213
121	Jul 18 2018	cases	May 27 1979	36	male	married	Nairobi	self emploved	tertiary	monocytopenia	anaemia	3				11 - 20cm	yes	late	3 months	291.31	1.63	5.75	1.77	84.34	0.11	0.4	0.02	2.4	5.56	4.88	5.7	7.5	12.6	14.8	15.9	275	255	252	180
122	Jul 18 2018	control	Jan 01 1984	25	male	single	Nairobi	student	tertiary	none						normal	no	early																										3.2	3.22	4.83	13.8	186
123	Jul 18 2018	control	Apr 18 1964	50	male	married	Nairobi	self emploved	tertiary	none						11 - 20cm	yes	late																										112.4	5.62	3.93	10.4	382	2.81
124	Jul 18 2018	control	Apr 24 1982	33	male	married	Nairobi	employed	tertiary	none						normal	no	early																										45.3	0.02	5.26	14.8	176
125	Jul 18 2018	control	Aug 06 1955	60	male	married	Nairobi	self emploved	secondary school	none						11 - 20cm	yes	late																										1.2	0.08	4.3	12.2	367
126	Jul 18 2018	cases	Jan 01 1960	55	male	married	Isiolo	employed	tertiary	monocytopenia	thrombocytopenia	1				11 - 20cm	yes	late	3-6 months	497.19	2.64	4.21	5	12.87	0.02	0.6	0.8	3.36	4.16	3.4	3.08	11.8	11.7	11.1	9.5	67	208	252	338
127	Jul 20 2018	cases	Jun 04 1981	26	male	single	Comoros	student	tertiary	monocytopenia	anaemia	2				11 - 20cm	yes	late	3 months	104	1.63	1.65	1.01	1.48	0.03	0.05	0.02	4.18	5.04	5.07	5.38	12	16.1	16.1	17.1	201	161	233	222	2
128	Jul 20 2018	control	Jan 01 1937	78	male	married	Nairobi	retired	tertiary	none						11 - 20cm	yes	late																										101.3	0.27	4.28	11.7	225
129	Jul 20 2018	cases	Oct 07 1965	41	male	single	Muranga	employed	tertiary	monocytopenia	anaemia	2				11 - 20cm	yes	late	3-6 months	1.18	0.91	1.4	3.9	0.15	0.08	0.04	0.07	3.31	4.7	4.63	5.1	12.5	14.6	14.5	14.6	531	170	182	216
130	Jul 20 2018	control	Jan 15 1974	38	male	married	Kapsabet	self emploved	secondary school	none						11 - 20cm	yes	late																										122.5	1	3.96	11.9	647
131	Jul 20 2018	cases	May 20 1966	40	male	married	Nairobi	employed	tertiary	monocytopenia	anaemia	2				11 - 20cm	yes	late	3 months	50.68	1.04	1.82	1.58	0	0.01	0	0.01	4.25	4.58	4.61	4.64	11.8	12.9	13.1	13.4	282	246	243	296	1
132	Jul 20 2018	cases	May 20 1982	31	male	single	Nairobi	employed	secondary school	monocytopenia	anaemia	2				11 - 20cm	yes	late	3-6 months	103	0.78	0.87	0.58	1.5	0.08	0.03	0.07	3.8	3.56	3.91	3.68	11.4	12.8	14.6	13.8	842	91.3	136	134
133	Jul 20 2018	cases	Feb 28 1946	66	male	married	Nairobi	retired	tertiary	monocytopenia	thrombocytopenia	1				11 - 20cm	yes	late	3 months	101.14	3.8	2.55	2.95	3.97	0.06	0.05	0.05	2.83	3.3	3.38	3.4	10	10.3	11	10.9	96	228	182	165	1.98
134	Jul 20 2018	control	Jul 05 1980	36	male	married	Nairobi	employed	tertiary	none						11 - 20cm	yes	late																										50.5	2.37	4.26	11.9	377
135	Jul 20 2018	cases	Oct 09 1982	29	male	single	Nairobi	student	tertiary	bicytopenia			neutropenia, thrombocytopenia	2 & 1		11 - 20cm	yes	late	3-6 months	1.23	1.81	2.09	2.41	0.05	0.02	0.02	0.02	5.41	5.87	5.63	5.5	15.4	17	16.4	16.7	79	103	91	118
136	Jul 20 2018	cases	Jan 01 1982	23	male	single	Nairobi	student	tertiary	bicytopenia			neutropenia, thrombocytopenia	2 & 1		11 - 20cm	yes	late	3 months	1.25	2.4	2.82	2.81	0.03	0.05	0.05	0.06	3.79	3.79	4.35	4.72	9.1	13.6	14.3	16.5	95	140	128	179
137	Jul 23 2018	cases	Nov 26 1952	63	female	single	Nairobi	retired	tertiary	monocytopenia	anaemia	2				11 - 20cm	yes	late	3 months	2.05	1.56	1.6	1.6	0.04	0.03	0.03	0.03	4.11	3.68	3.38	3.16	11.5	12.5	10.7	10.4	320	243	188	162
138	Jul 23 2018	cases	Mar 14 1974	41	female	married	Nairobi	unemployed	secondary school	none						11 - 20cm	yes	late																										16	1.59	4.58	12.4	195
139	Jul 23 2018	cases	Jul 29 1963	47	female	single	Nairobi	employed	tertiary	monocytopenia	anaemia	3				normal	no	early	3-6 months	68.6	12	3.52	4.3	0.9	0.57	0.08	0.03	3.57	5.37	5.12	5.09	7.4	12.5	14.8	15.1	730	3089	723	338
14	Jul 23 2018	control	Jan 01 1954	61	female	single	Nyeri	self emploved	secondary school	none						11 - 20cm	yes	late																										5.5	0.08	5.64	13.7	418
142	Jul 23 2018	control	Jan 01 1985	30	female	married	Meru	employed	tertiary	none						11 - 20cm	yes	late																										45.6	8.38	3.22	9	189	12.57
142	Jul 23 2018	control	Jul 23 1958	49	male	married	Nairobi	employed	tertiary	none						normal	no	early																										32.1	0.06	4.28	14.8	177
143	Jul 23 2018	control	Jan 01 1957	55	male	married	Nakuru	self emploved	secondary school	none						11 - 20cm	yes	late																										18.5	2.3	2.57	8.29	450
144	Jul 23 2018	control	Oct 19 1970	44	female	single	Nairobi	self emploved	secondary school	none						11 - 20cm	yes	late																										97	7.47	3.41	9.2	673
145	Jul 23 2018	cases	Jul 23 1955	59	female	single	Kisii	self emploved	secondary school	monocytopenia	anaemia	1				11 - 20cm	yes	late	3 months	18	1.8	1.55	1.87	0.08	0.02	0.02	0.02	4.3	4.98	3.86	4.07	11.9	13.6	11.8	11.8	929	177	207	213
96	Jul 13 2018	cases	Jan 01 1963	46	female	married	Nairobi	employed	secondary school	monocytopenia	anaemia	2				11 - 20cm	yes	late	3 months	1.2	1.43	2.15	2	0.04	0.06	0.05	0.05	4.71	4.29	4.73	4.47	12.1	12	123	13.4	180	185	179	192
106	Jul 16 2018	control	Apr 30 1972	42	female	married	Eldoret	unemployed	secondary school	none						11 - 20cm	yes	late																										2.45	0.06	4.73	14.5	218
108	Jul 16 2018	cases	Jul 18 1959	56	female	married	Kerugoya	employed	secondary school	monocytopenia	anaemia	2				11 - 20cm	yes	late	3 months	1.15	1.55	1.26	0.8	0.02	0.01	0.02	0.03	5.06	4.8	4.58	3.81	12.4	12.6	12.3	11.6	179	156	191	165
113	Jul 17 2018	control	Jul 14 1958	55	male	married	Ndhiwa	employed	tertiary	none						normal	yes	early																										46.7	1.85	3.33	11.2	299
146	Jul 25 2018	cases	Jul 03 1996	18	female	single	Eldoret	student	secondary school	monocytopenia	anaemia	3				11 - 20cm	yes	late	3 months	0.85	1.6	3.1	1.24	0.01	0.01	0.01	0.02	3.95	3.16	3.45	3.63	11.9	10.5	11.6	11.7	104	129	206	170
147	Jul 25 2018	control	Dec 25 1994	19	male	single	Nairobi	unemployed	secondary school	none						11 - 20cm	yes	late																										68.4	0.15	3.87	12.5	517
148	Jul 25 2018	control	Oct 30 1978	28	male	single	Kitale	employed	tertiary	none						11 - 20cm	no	early																										3.6	0.04	5.12	13.9	213
149	Jul 25 2018	control	Feb 02 1943	69	male	married	Ol kalou	retired	secondary school	none						11 - 20cm	yes	late																										5.6	0.13	2.64	8.03	194
150	Jul 25 2018	cases	Apr 26 1976	37	male	married	Kisii	employed	tertiary	bicytopenia			neutropenia, thrombocytopenia	2 & 1		11 - 20cm	yes	late	3-6 months	11.1	1.2	1.8	1.4	0.16	0.03	0.03	0.02	5.39	4.47	5.17	4.54	13.7	12.2	15.1	13.5	128	111	121	134
151	Jul 25 2018	cases	Apr 28 1985	26	female	married	Bureti	unemployed	secondary school	monocytopenia	anaemia	2				11 - 20cm	yes	late	3 months	1.35	1.83	1.9	114.3	0	0.09	0.06	3.57	4.31	4.52	4.91	3.3	11.4	13.2	13.1	10.3	191	99	120	257
152	Jul 31 2018	control	Jul 02 1948	65	female	single	Naivasha	self emploved	secondary school	none						11 - 20cm	yes	late																										33.2	0.03	2.76	8.8	266	16.02
153	Jul 31 2018	cases	Mar 14 1965	50	female	married	Bahati	employed	secondary school	monocytopenia	thrombocytopenia	1				11 - 20cm	yes	late	3 months	62.6	36.68	1.64	2.33	20.1	0.24	0.02	0.01	2.99	4.03	3.55	3.33	8.56	10.9	11.8	11.1	138	175	140	139
154	Jul 31 2018	cases	Jun 01 1988	28	female	married	Garissa	unemployed	secondary school	monocytopenia	anaemia	3				11 - 20cm	yes	late	3 months	29.61	2.84	80.74		17.5	0.02	1.87		3.53	3.92	3.76		6.9	9.6	7.8		178	75	139
155	Jul 31 2018	control	Jun 06 1960	55	female	married	Nairobi	unemployed	secondary school	none						11 - 20cm	no	early																										2.4	0.04	4.24	10	359
156	Jul 31 2018	control	Jan 01 1971	38	female	married	Somali	unemployed	secondary school	none						normal	no	early																										82.3	1	3.52	13	732
157	Jul 31 2018	control	Jun 16 1963	42	female	married	Embu	self emploved	secondary school	none						11 - 20cm	yes	late	3th																									187.3	0.1	4.84	10.1	362
158	Jul 31 2018	cases	Dec 23 1956	56	female	married	Seme	retired	tertiary	monocytopenia	anaemia	2				11 - 20cm	yes	late	3 months	88.25	1.15	0.09	1.17	4.14	0.04	0.02	0.01	3.67	4.67	4.28	4.49	9.5	12.5	13	12.9	474	247	206	176	2.76
159	Jul 31 2018	cases	Jan 20 1980	32	female	married	Thika	unemployed	secondary school	monocytopenia	anaemia	2				11 - 20cm	yes	late	3-6 months	249.11	1.66	3.16	4.93	5.08	0.01	0.1	0.14	3.25	4.05	5.4	5.07	9.6	11.4	14.8	13.1	350	107	430	485
160	Aug 01 2018	control	Sep 27 1982	29	female	single	Kisumu	self emploved	secondary school	none						11 - 20cm	yes	late																										164.3	0	4.76	10.1	471
161	Aug 01 2018	control	Jan 01 1974	33	female	single	Nairobi	self emploved	tertiary	none						11 - 20cm	yes	late																										46.8	1.09	2.23	8.41	591
162	Aug 01 2018	control	Jan 01 1973	33	female	married	Nairobi	unemployed	secondary school	none						normal	no	early																										4.5	0.08	5.57	13.7	275
163	Aug 01 2018	control	Jan 01 1971	41	female	single	Ginguri	self emploved	secondary school	none						11 - 20cm	yes	late																										56.8	4.62	3.33	9.14	267	6
164	Aug 01 2018	control	Jan 01 1938	75	female	wido	Teso	retired	tertiary	none						11 - 20cm	yes	late																										13.4	108	3.74	11.2	348	5
165	Aug 01 2018	cases	Jan 01 1964	48	female	married	Muranga	self emploved	secondary school	monocytopenia	anaemia	2				normal	yes	early	3-6 months	48.67	1.4	0.5	1.2	1	0.03	0.03	0.04	4.48	3.6	3.7	3.87	13.1	12.8	12.1	12.8	715	196	203	197
166	Aug 01 2018	control	Jan 01 1958	55	female	married	Nairobi	self emploved	secondary school	none						11 - 20cm	yes	late	3 months																									145.6	0.88	3.37	10	307	2
167	Aug 01 2018	cases	Jan 01 1962	46	female	married	Kiambu	unemployed	secondary school	bicytopenia			neutropenia and thrombocytopenia	2 & 1		11 - 20cm	yes	late	3-6 months	12.4	1.18	1.74	1.27	1.74	0.03	0.02	0	4.17	4.02	4.1	3.84	11.8	11.2	12.6	11.7	846	137	147	164
168	Aug 01 2018	cases	Jan 01 1962	47	female	married	Nairobi	unemployed	secondary school	bicytopenia			neutropenia and thrombocytopenia	2 &1		11 - 20cm	yes	late	3 months	1.64	1.3	1.45	1.95	0.063	0.026	0.03	0.04	3.83	3.83	3.96	4.02	12.4	122	122	132	104	95	123	101
169	Aug 01 2018	control	Aug 21 1968	44	female	married	Nairobi	employed	tertiary	none						11 - 20cm	yes	late																										6.3	5.6	3.88	10.5	280
170	Aug 03 2018	control	Dec 06 1981	35	male	married	Gatundu	self emploved	secondary school	none						11 - 20cm	yes	late																										20.4	19.47	2.93	8.8	319
171	Aug 03 2018	cases	Feb 04 1985	27	male	single	Nairobi	employed	tertiary	monocytopenia	anaemia	2				normal	no	early	3 months	234.5	1.1	1.5	28	4.69	0.05	0.04	2.01	2.92	4.05	4.47	6.38	7.2	14.8	14.7	14.7	1012	477	260	270
174	Aug 03 2018	control	Jan 01 1958	57	female	married	Nairobi	employed	tertiary	none						11 - 20cm	yes	late																										7.4	0.1	4.67	12.7	208
176	Aug 03 2018	cases	Jul 02 1974	42	female	married	Ol kalou	self emploved	secondary school	monocytopenia	anaemia	3				11 - 20cm	yes	late	3-6 months	230.49	1.38	3.15		14.26	0.03	0.02		2.61	4.01	3.31		7.7	11.6	11		530	96	130
177	Aug 03 2018	cases	Jan 01 1973	40	female	married	Nauru moru	unemployed	secondary school	monocytopenia	anaemia	2				11 - 20cm	yes	late	3 months	5.41	1.81	1.2	2.18	0.82	0.01	0.11	0.04	4.96	5.79	4.5	4.81	12.4	13.9	13	13.9	602	250	130	119
178	Aug 03 2018	control	Dec 13 1962	54	female	married	Nairobi	unemployed	secondary school	none						11 - 20cm	yes	late																										33.2	39.07	3.27	10	718
179	Aug 03 2018	cases	Aug 04 1987	26	female	married	Marsabit	unemployed	secondary school	monocytopenia	anaemia	3				11 - 20cm	yes	late	3 months	286.95	2.03	7.17	4.62	112.81	0.03	0.29	0.05	2.45	4.56	4.37	4.81	6.7	12.5	12.5	13.3	181	334	674	219
180	Aug 03 2018	control	Dec 12 1963	45	female	married	Nairobi	self emploved	tertiary	none						11 - 20cm	yes	late																										21.3	3	3.21	13.2	134	12
181	Aug 08 2018	cases	Oct 11 1975	38	male	married	Soi	self emploved	secondary school	monocytopenia	anaemia	4				11 - 20cm	yes	late	3 months	595	2.82	1.59	1.77	0.9	0.03	0.02	0.05	1.75	4.73	4.83	4.68	5.87	14.3	15	15.1	435	94	111	152
182	Aug 08 2018	control	Oct 30 1981	38	male	married	Kisumu	employed	tertiary	none						11 - 20cm	yes	late																										478.3	3.53	352.59	10.6	428
183	Aug 08 2018	control	Jan 01 1967	41	male	married	Rongo	employed	tertiary	none						11 - 20cm	yes	late																										3.2	0.05	5.49	12.6	253
184	Aug 08 2018	control	Jan 30 1994	21	male	single	Mombasa	student	tertiary	monocytopenia	anaemia	3				normal	yes	early	3 months	1.53	14.85	1.19	2.21	0.06	0.51	0.04	0.16	4.58	4.82	4.68	4.81	15.78	16.18	17.2	17.2	146	187	163	173
185	Aug 08 2018	control	May 29 1965	50	female	single	Nanyuki	self emploved	primary school	none						11 - 20cm	yes	late																										74.3	1.44	2.72	9.9	255
186	Aug 08 2018	cases	Sep 02 1976	38	female	married	Thika	unemployed	secondary school	none						11 - 20cm	yes	late																										42.1	0.03	3.12	8.5	451
187	Aug 08 2018	cases	Jun 29 1944	73	male	married	Embu	self emploved	secondary school	monocytopenia	anaemia	3				11 - 20cm	yes	late	3-6 months	299.5	1.33			5.99	0.03			2.48	4.49			7.8	11.9			255	91
188	Aug 08 2018	cases	Mar 28 1969	44	male	married	Nakuru	employed	tertiary	monocytopenia	thrombocytopenia	2				11 - 20cm	yes	late	3 months	250.4	2	2.1	1.8	5	0.04	0.04	0.03	3.7	4.53	4.96	4.69	12.5	11.8	14.8	14.6	301	44	120	161
189	Aug 08 2018	control	Jan 01 1963	47	male	married	Nairobi	employed	tertiary	none						11 - 20cm	yes	late																										321.3	0.74	3.4	14.1	275	2
190	Aug 08 2018	control	Jan 01 1977	30	male	married	Nakuru	self emploved	tertiary	none						11 - 20cm	no	early																										103.5	0	5.06	14.2	209
191	Aug 08 2018	control	Aug 31 1968	44	male	married	Nyandarua	self emploved	secondary school	none						11 - 20cm	yes	late																										13.5	0.069	4.98	15.6	245
192	Aug 08 2018	cases	Feb 22 1965	40	female	married	Taveta	self emploved	tertiary	monocytopenia	anaemia	1				11 - 20cm	yes	late	3-6 months	42.83	1.62	1.62	1.05	0.85	0.05	0.05	0.04	3.88	4.67	4.16	4.32	15.5	13.8	12.7	13	950	156	147	180	6
193	Aug 08 2018	cases	Nov 28 1960	53	male	married	Na6	employed	tertiary	monocytopenia	anaemia	2				11 - 20cm	yes	late	3-6 months	8.61	1.28	1.17	1.23	0.58	0.02	0.03	0.04	3.69	4.68	4.3	4.49	10.8	14.4	13.6	13.8	287	166	158	171
194	Aug 09 2018	control	Feb 16 1985	30	male	married	Meru	self emploved	secondary school	none						11 - 20cm	no	early																										0.5	7.12	5	10	243
195	Aug 09 2018	cases	Mar 21 1984	30	male	single	Marakwet	employed	tertiary	monocytopenia	anaemia	1				11 - 20cm	no	early	3 months	70.5	0.8	1.72	2.93	13.1	0.03	0.04	0.05	2.57	4.09	4.84	4.99	8.18	15.5	15.3	15.8	1964	137	399	484
196	Aug 09 2018	control	May 04 1970	44	female	married	Keiyo	self emploved	secondary school	none						11 - 20cm	yes	late																										18.9	10.71	3.27	8.9	302	4.29
197	Aug 09 2018	control	Oct 05 1977	37	male	single	Girai	self emploved	secondary school	none						11 - 20cm	yes	late																										12.3	12.91	4.03	12.3	268
198	Aug 09 2018	cases	Jun 13 1948	65	female	married	Nairobi	retired	tertiary	monocytopenia	anaemia	2				11 - 20cm	yes	late	3 months	147	1.14	3.38		2.93	0.01	0.02		3.48	4.09	4.16		9.2	10.6	11.2		358	129	170
199	Aug 09 2018	cases	Nov 01 1970	43	male	married	Kitale	employed	tertiary	monocytopenia	thrombocytopenia	1				11 - 20cm	yes	late	3-6 months	63.3	2	1.2	1.4	1	0.03	0.03	0.03	4.46	5.44	4.4	5.42	12.2	13.4	13.7	15	154	124	118	92
200	Aug 09 2018	cases	Oct 01 1978	38	male	married	Nairobi	employed	tertiary	monocytopenia	anaemia	3				11 - 20cm	yes	late	> 6 months	164	1.7	11.1		0.7	0.04	3.7		2.71	5.03	1.88		7.59	12.2	5.1		243	65	38		6
201	Aug 09 2018	cases	Feb 02 1977	37	male	married	Mombasa	employed	tertiary	bicytopenia			neutropenia and thrombocytopenia	2 & 1		11 - 20cm	yes	late	3 months	14.1	0.66	0.84	2.91	2	0.01	0.03	0.02	5.16	3.58	4.49	5.43	13.9	9.3	13.8	15.2	296	87	69	126
172	Aug 03 2018	cases	Dec 06 1981	29	male	single	Meru	self emploved	secondary school	monocytopenia	anaemia	4				11 - 20cm	yes	late	3-6 months	234	3.5	2.88	2.47	17.1	0.07	0.06	0.05	1.09	4.53	4.35	3.78	3	14.5	13.6	11.9	2192	97	161	449
173	Aug 03 2018	control	Dec 26 1963	53	female	single	Nairobi	self emploved	tertiary	none						11 - 20cm	yes	late																										10.8	1.83	3.89	11	558
175	Aug 03 2018	control	May 29 1989	25	female	single	Bungoma	employed	tertiary	none						11 - 20cm	yes	late																										39.8	3.12	3.04	11.6	179
1	May 20 2018	control	Jan 01 1966	41	female	married	Nairobi	employed	tertiary	none						11 - 20cm	yes	late																										56.4	1	3.7	10	447	7
2	May 21 2018	control	Nov 06 1940	65	female	married	Kangundo	self emploved	secondary school	none						11 - 20cm	yes	late																										43.5	1	2.41	8.7	683
3	May 21 2018	control	Apr 15 1981	30	male	single	Machakos	self emploved	tertiary	none						11 - 20cm	yes	late
4	May 21 2018	control	Aug 15 1947	60	female	married	Meru	employed	tertiary	none						11 - 20cm	yes	late																										5.3	3	3.1	13.1	294
5	May 22 2018	control	Jan 01 1960	47	female	married	Kiambu	self emploved	primary school	none						11 - 20cm	yes	late																										6.3	2	3.34	12.2	460
6	May 22 2018	control	Jun 06 1978	31	female	married	Nairobi	unemployed	secondary school	none						11 - 20cm	yes	late																										2.5	2	2.64	13.1	954
[truncated: 4 more columns]

## Sheet: Sheet1
146	Wed Jul 25 2018	cases	Wed Jul 03 1996	18	female	single	Eldoret	student	secondary school	monocytopenia	monocytopenia anaemia	3				11 20cm	yes	early duration	3month	0.85	1.6	3.1	1.24	0.01	0.01	0.01	0.02	3.95	3.16	3.45	3.63	11.9	10.5	11.6	11.7	104	129	206	170										Wbc- normal in morphology with lymphocytosis and neutropenia
147	Wed Jul 25 2018	control	Sun Dec 25 1994	19	male	single	Nairobi	unemployed	secondary school	none						11 20cm	yes	late duration	na																									0.15	3.87	12.5	517		Wbc-full neutrophils maturation spectrum with myelocyte bulge
148	Wed Jul 25 2018	control	Mon Oct 30 1978	28	male	single	Kitale	employed	tertiary	none						11 20cm	no	early duration	na																									0.04	5.12	13.9	213		Wbc-normal in morphology and distribution
149	Wed Jul 25 2018	control	Tue Feb 02 1943	69	male	married	Ol kalou	retired	secondary school	none						11 20cm	yes	late duration	na																									0.13	2.64	8.03	194		Absolute leucocytes values are normal
150	Wed Jul 25 2018	cases	Mon Apr 26 1976	37	male	married	Kisii	employed	tertiary	bicytopenia			bicytopenia nt	2 & 1		11 20cm	yes	late duration	3-6month	11.1	1.2	1.8	1.4	0.16	0.03	0.03	0.02	5.39	4.47	5.17	4.54	13.7	12.2	15.1	13.5	128	111	121	134										Neutrophilia and lymphopaenia
151	Wed Jul 25 2018	cases	Sun Apr 28 1985	26	female	married	Bureti	unemployed	secondary school	monocytopenia	monocytopenia anaemia	2				11 20cm	yes	early duration	3month	1.35	1.83	1.9	114.3	0	0.09	0.06	3.57	4.31	4.52	4.91	3.3	11.4	13.2	13.1	10.3	191	99	120	257										Wbc-hyperleukocytosis, neutrophilia with spectrum of maturation
152	Tue Jul 31 2018	control	Fri Jul 02 1948	65	female	single	Naivasha	self emploved	secondary school	none						11 20cm	yes	early duration	na																									0.03	2.76	8.8	266	16.02	Leucocytosis
153	Tue Jul 31 2018	cases	Sun Mar 14 1965	50	female	married	Bahati	employed	secondary school	monocytopenia	monocytopenia thrombocytopenia	1				11 20cm	yes	early duration	3month	62.6	36.68	1.64	2.33	20.1	0.24	0.02	0.01	2.99	4.03	3.55	3.33	8.56	10.9	11.8	11.1	138	175	140	139										Wbc- marked granulocyte leucocytosis with a left shift
154	Tue Jul 31 2018	cases	Wed Jun 01 1988	28	female	married	Garissa	unemployed	secondary school	monocytopenia	monocytopenia anaemia	3				11 20cm	yes	early duration	3month	29.61	2.84	80.74		17.5	0.02	1.87		3.53	3.92	3.76		6.9	9.6	7.8		178	75	139											Granulocyte maturation spectrum
155	Tue Jul 31 2018	control	Mon Jun 06 1960	55	female	married	Nairobi	unemployed	secondary school	none						11 20cm	no	late duration	na																									0.04	4.24	10	359		Wbc-normal in morphology and distribution
156	Tue Jul 31 2018	control	Fri Jan 01 1971	38	female	married	Somali	unemployed	secondary school	none						normal	no	early duration	na																									1	3.52	13	732		Wbc- leucocytosis
157	Tue Jul 31 2018	control	Sun Jun 16 1963	42	female	married	Embu	self emploved	secondary school	none						11 20cm	yes	early duration	3month																									0.1	4.84	10.1	362		Wbc-normal in morphology and distribution
158	Tue Jul 31 2018	cases	Sun Dec 23 1956	56	female	married	Seme	retired	tertiary	monocytopenia	monocytopenia anaemia	2				11 20cm	yes	late duration	3month	88.25	1.15	0.09	1.17	4.14	0.04	0.02	0.01	3.67	4.67	4.28	4.49	9.5	12.5	13	12.9	474	247	206	176	2.76									Wbc-neutropenia
159	Tue Jul 31 2018	cases	Sun Jan 20 1980	32	female	married	Thika	unemployed	secondary school	monocytopenia	monocytopenia anaemia	2				11 20cm	yes	late duration	3-6month	249.11	1.66	3.16	4.93	5.08	0.01	0.1	0.14	3.25	4.05	5.4	5.07	9.6	11.4	14.8	13.1	350	107	430	485										Leucocytosis
160	Wed Aug 01 2018	control	Mon Sep 27 1982	29	female	single	Kisumu	self emploved	secondary school	none						11 20cm	yes	early duration	na																									0	4.76	10.1	471		Wbc- marked leucocytosis with preponderance of granulocytic series which exhibit a maturation spectrum from myeloblasts to mature forms.
161	Wed Aug 01 2018	control	Tue Jan 01 1974	33	female	single	Nairobi	self emploved	tertiary	none						11 20cm	yes	late duration	na																									1.09	2.23	8.41	591		Wbc- marked leucocytosis with gradation of maturation of the granulocyte series
162	Wed Aug 01 2018	control	Mon Jan 01 1973	33	female	married	Nairobi	unemployed	secondary school	none						normal	no	early duration	na																									0.08	5.57	13.7	275		Wbc- normal in morphology and distribution
163	Wed Aug 01 2018	control	Fri Jan 01 1971	41	female	single	Githunguri	self emploved	secondary school	none						11 20cm	yes	late duration	3month																									4.62	3.33	9.14	267	6	Wbc- granulocyte leucocytosis with a left shift and full maturation spectrum
164	Wed Aug 01 2018	control	Sat Jan 01 1938	75	female	widowed	Teso	retired	tertiary	none						11 20cm	yes	early duration	3month																									108	3.74	11.2	348	5	Wbc-full maturation spectrum
165	Wed Aug 01 2018	cases	Wed Jan 01 1964	48	female	married	Muranga	self emploved	secondary school	monocytopenia	monocytopenia anaemia	2				normal	yes	early duration	3-6month	48.67	1.4	0.5	1.2	1	0.03	0.03	0.04	4.48	3.6	3.7	3.87	13.1	12.8	12.1	12.8	715	196	203	197										Wbc-neutropenia in leucopenia
166	Wed Aug 01 2018	control	Wed Jan 01 1958	55	female	married	Nairobi	self emploved	secondary school	none						11 20cm	yes	early duration	3month																									0.88	3.37	10	307	2	Leucocytosis
167	Wed Aug 01 2018	cases	Mon Jan 01 1962	46	female	married	Kiambu	unemployed	secondary school	bicytopenia			bicytopenia nt	2 & 1		11 20cm	yes	late duration	3-6month	12.4	1.18	1.74	1.27	1.74	0.03	0.02	0	4.17	4.02	4.1	3.84	11.8	11.2	12.6	11.7	846	137	147	164										Neutrophilia
168	Wed Aug 01 2018	cases	Mon Jan 01 1962	47	female	married	Nairobi	unemployed	secondary school	bicytopenia			bicytopenia nt	2 &1		11 20cm	yes	early duration	3month	1.64	1.3	1.45	1.95	0.063	0.026	0.03	0.04	3.83	3.83	3.96	4.02	12.4	122	122	132	104	95	123	101										Leucocytosis
169	Wed Aug 01 2018	control	Wed Aug 21 1968	44	female	married	Nairobi	employed	tertiary	none						11 20cm	yes	late duration	na																									5.6	3.88	10.5	280		Wbc- normal
170	Fri Aug 03 2018	control	Sun Dec 06 1981	35	male	married	Gatundu	self emploved	secondary school	none						11 20cm	yes	early duration	na																									19.47	2.93	8.8	319		Wbc- granulocytosis maturation spectrum
171	Fri Aug 03 2018	cases	Mon Feb 04 1985	27	male	single	Nairobi	employed	tertiary	monocytopenia	monocytopenia anaemia	2				normal	no	early duration	3month	234.5	1.1	1.5	28	4.69	0.05	0.04	2.01	2.92	4.05	4.47	6.38	7.2	14.8	14.7	14.7	1012	477	260	270										Leucocytosis
174	Fri Aug 03 2018	control	Wed Jan 01 1958	57	female	married	Nairobi	employed	tertiary	none						11 20cm	yes	early duration	na																									0.1	4.67	12.7	208		Wbc-normal in morphology and distribution
176	Fri Aug 03 2018	cases	Tue Jul 02 1974	42	female	married	Ol kalou	self emploved	secondary school	monocytopenia	monocytopenia anaemia	3				11 20cm	yes	late duration	3-6month	230.49	1.38	3.15		14.26	0.03	0.02		2.61	4.01	3.31		7.7	11.6	11		530	96	130											Wbc- leucocytosis, full maturation spectrum
177	Fri Aug 03 2018	cases	Mon Jan 01 1973	40	female	married	Nauru moru	unemployed	secondary school	monocytopenia	monocytopenia anaemia	2				11 20cm	yes	early duration	3month	5.41	1.81	1.2	2.18	0.82	0.01	0.11	0.04	4.96	5.79	4.5	4.81	12.4	13.9	13	13.9	602	250	130	119										Neutropenia present
178	Fri Aug 03 2018	control	Thu Dec 13 1962	54	female	married	Nairobi	unemployed	secondary school	none						11 20cm	yes	early duration	na																									39.07	3.27	10	718		Wbc-granulocytosis maturation spectrum
179	Fri Aug 03 2018	cases	Tue Aug 04 1987	26	female	married	Marsabit	unemployed	secondary school	monocytopenia	monocytopenia anaemia	3				11 20cm	yes	early duration	3month	286.95	2.03	7.17	4.62	112.81	0.03	0.29	0.05	2.45	4.56	4.37	4.81	6.7	12.5	12.5	13.3	181	334	674	219										Absolute leucocytes values are normal
180	Fri Aug 03 2018	control	Thu Dec 12 1963	45	female	married	Nairobi	self emploved	tertiary	none						11 20cm	yes	early duration	na																									3	3.21	13.2	134	12	Wbc- marked leucocytosis
181	Wed Aug 08 2018	cases	Sat Oct 11 1975	38	male	married	Soi	self emploved	secondary school	monocytopenia	monocytopenia anaemia	4				11 20cm	yes	late duration	3month	595	2.82	1.59	1.77	0.9	0.03	0.02	0.05	1.75	4.73	4.83	4.68	5.87	14.3	15	15.1	435	94	111	152										Wbc-leucocytosis granulocyte series left shifted with myelocyte and metamyelocytes blasts
182	Wed Aug 08 2018	control	Fri Oct 30 1981	38	male	married	Kisumu	employed	tertiary	none						11 20cm	yes	late duration	na																									3.53	352.59	10.6	428		Wbc-leucocytosis with full granulocyte maturation zpectrum
183	Wed Aug 08 2018	control	Sun Jan 01 1967	41	male	married	Rongo	employed	tertiary	none						11 20cm	yes	late duration	na																									0.05	5.49	12.6	253		Wbc-normal in morphology and distribution
184	Wed Aug 08 2018	control	Sun Jan 30 1994	21	male	single	Mombasa	student	tertiary	monocytopenia	monocytopenia anaemia	3				normal	yes	early duration	3month	1.53	14.85	1.19	2.21	0.06	0.51	0.04	0.16	4.58	4.82	4.68	4.81	15.78	16.18	17.2	17.2	146	187	163	173										Wbc- Spectrum of maturation with basophilia and eosinophilia
185	Wed Aug 08 2018	control	Sat May 29 1965	50	female	single	Nanyuki	self emploved	primary school	none						11 20cm	yes	early duration	3month																									1.44	2.72	9.9	255		Wbc-increased with left shift in granulocytic series noted
186	Wed Aug 08 2018	cases	Thu Sep 02 1976	38	female	married	Thika	unemployed	secondary school	none						11 20cm	yes	early duration	3month																									0.03	3.12	8.5	451		Wbc- marked granulocyte leucocytosis with a left shift
187	Wed Aug 08 2018	cases	Thu Jun 29 1944	73	male	married	Embu	self emploved	secondary school	monocytopenia	monocytopenia anaemia	3				11 20cm	yes	early duration	3-6month	299.5	1.33			5.99	0.03			2.48	4.49			7.8	11.9			255	91												Marked leucocytosis
188	Wed Aug 08 2018	cases	Fri Mar 28 1969	44	male	married	Nakuru	employed	tertiary	monocytopenia	monocytopenia thrombocytopenia	2				11 20cm	yes	late duration	3month	250.4	2	2.1	1.8	5	0.04	0.04	0.03	3.7	4.53	4.96	4.69	12.5	11.8	14.8	14.6	301	44	120	161										Wbc- shows slight leucocytopenia with moderate lymphocytosis in distributions
189	Wed Aug 08 2018	control	Tue Jan 01 1963	47	male	married	Nairobi	employed	tertiary	none						11 20cm	yes	early duration	na																									0.74	3.4	14.1	275	2	Wbc- increased wbc
190	Wed Aug 08 2018	control	Sat Jan 01 1977	30	male	married	Nakuru	self emploved	tertiary	none						11 20cm	no	early duration	na																									0	5.06	14.2	209		Wbc-normal in morphology and distribution
191	Wed Aug 08 2018	control	Sat Aug 31 1968	44	male	married	Nyandarua	self emploved	secondary school	none						11 20cm	yes	late duration	na																									0.069	4.98	15.6	245
192	Wed Aug 08 2018	cases	Mon Feb 22 1965	40	female	married	Taveta	self emploved	tertiary	monocytopenia	monocytopenia anaemia	1				11 20cm	yes	early duration	3-6month	42.83	1.62	1.62	1.05	0.85	0.05	0.05	0.04	3.88	4.67	4.16	4.32	15.5	13.8	12.7	13	950	156	147	180	6									Wbc-neutrophilia
193	Wed Aug 08 2018	cases	Mon Nov 28 1960	53	male	married	Na6	employed	tertiary	monocytopenia	monocytopenia anaemia	2				11 20cm	yes	early duration	3-6month	8.61	1.28	1.17	1.23	0.58	0.02	0.03	0.04	3.69	4.68	4.3	4.49	10.8	14.4	13.6	13.8	287	166	158	171										Wbc-neutropenia
194	Thu Aug 09 2018	control	Sat Feb 16 1985	30	male	married	Meru	self emploved	secondary school	none						11 20cm	no	late duration	na																									7.12	5	10	243		Wbc- florid granulocytosis with maturation and prominence of myelocytes
195	Thu Aug 09 2018	cases	Wed Mar 21 1984	30	male	single	Marakwet	employed	tertiary	monocytopenia	monocytopenia anaemia	1				11 20cm	no	late duration	3month	70.5	0.8	1.72	2.93	13.1	0.03	0.04	0.05	2.57	4.09	4.84	4.99	8.18	15.5	15.3	15.8	1964	137	399	484										Wbc- leucocytosis, granulocyte spectrum of maturation
196	Thu Aug 09 2018	control	Mon May 04 1970	44	female	married	Keiyo	self emploved	secondary school	none						11 20cm	yes	early duration	3month																									10.71	3.27	8.9	302	4.29	Leucocytosis
197	Thu Aug 09 2018	control	Wed Oct 05 1977	37	male	single	Githurai	self emploved	secondary school	none						11 20cm	yes	early duration	na																									12.91	4.03	12.3	268		Wbc- leucocytosis with a left shift to promyelocyte stage with bimodal leak of myelocytes
198	Thu Aug 09 2018	cases	Sun Jun 13 1948	65	female	married	Nairobi	retired	tertiary	monocytopenia	monocytopenia anaemia	2				11 20cm	yes	late duration	3month	147	1.14	3.38		2.93	0.01	0.02		3.48	4.09	4.16		9.2	10.6	11.2		358	129	170											Neutropenia present
199	Thu Aug 09 2018	cases	Sun Nov 01 1970	43	male	married	Kitale	employed	tertiary	monocytopenia	monocytopenia thrombocytopenia	1				11 20cm	yes	early duration	3month	63.3	2	1.2	1.4	1	0.03	0.03	0.03	4.46	5.44	4.4	5.42	12.2	13.4	13.7	15	154	124	118	92										Wbc-normal in morphology and distribution
200	Thu Aug 09 2018	cases	Sun Oct 01 1978	38	male	married	Nairobi	employed	tertiary	monocytopenia	monocytopenia anaemia	3				11 20cm	yes	early duration	3month	164	1.7	11.1		0.7	0.04	3.7		2.71	5.03	1.88		7.59	12.2	5.1		243	65	38		6									Wbc- leukopenia with left shifts
201	Thu Aug 09 2018	cases	Wed Feb 02 1977	37	male	married	Mombasa	employed	tertiary	bicytopenia			bicytopenia nt	2 & 1		11 20cm	yes	early duration	3month	14.1	0.66	0.84	2.91	2	0.01	0.03	0.02	5.16	3.58	4.49	5.43	13.9	9.3	13.8	15.2	296	87	69	126										Wbc-leucocytopenia
172	Fri Aug 03 2018	cases	Sun Dec 06 1981	29	male	single	Meru	self emploved	secondary school	monocytopenia	monocytopenia anaemia	4				11 20cm	yes	early duration	3month	234	3.5	2.88	2.47	17.1	0.07	0.06	0.05	1.09	4.53	4.35	3.78	3	14.5	13.6	11.9	2192	97	161	449										Wbc-marked leukocytosis
173	Fri Aug 03 2018	control	Thu Dec 26 1963	53	female	single	Nairobi	self emploved	tertiary	none						11 20cm	yes	early duration	na																									1.83	3.89	11	558		Leucocytosis
175	Fri Aug 03 2018	control	Mon May 29 1989	25	female	single	Bungoma	employed	tertiary	none						11 20cm	yes	early duration	3month																									3.12	3.04	11.6	179		Wbc-increased neutrophils
[truncated: 2 more columns]
